# Supplementary material for: Proteoform identification and quantification based on alignment graphs
Source: Bioinformatics. 2025 Jan 9;41(1):btaf007. doi: 10.1093/bioinformatics/btaf007 (PMC11769674; doi:10.1093/bioinformatics/btaf007)
Supplement: btaf007_Supplementary_Data [file btaf007_supplementary_data.zip]

Archive with 2 entries (2 files):
- btaf007_Supplementary_Data.zip
- 179fe_supplementary material.pdf
